# Supplementary material for: Structural Transformation and Creativity Induced by Biological Agents during Fermentation of Edible Nuts from Terminalia catappa
Source: Molecules. 2021 Sep 28;26(19):5874. doi: 10.3390/molecules26195874 (PMC8510340; doi:10.3390/molecules26195874)
Supplement: Supplementary file 1 [file molecules-26-05874-s001.zip]

Archive with 3 entries (3 files):
- Figure S1 Unfermented aqueous extract of T Catappa.TIF
- Figure S2 Fermented aqueous extract of T Catappa.TIF
- MS T catappa Supplementary TABLES.pdf
